# Supplementary material for: Knowledge diffusion within a large conservation organization and beyond
Source: PLoS One. 2018 Mar 1;13(3):e0193716. doi: 10.1371/journal.pone.0193716 (PMC5832310; doi:10.1371/journal.pone.0193716)
Supplement: S1 File — This set of publications was winnowed down from an initial set of 295 publications from Google Scholar and Web of Science between 1995–2015. (XLSX) [file pone.0193716.s001.xlsx]

## Sheet: Print Version
Author1	Year	Title	Volume	Pages	Journal/Book	Publisher	Category (Primary, Discussed, Cited)
Anderson, Mark	1999	Guidelines for representing ecological communities in ecoregional conservation plans	4		Guidelines for representing ecological communities in ecoregional conservation plans	Nature Conservancy	Discussed
Leverington, Fiona	2008	Management effectiveness evaluation in protected areas: a global study	104			World Commission on Protected Areas	Discussed
Manley, Patricia N	2006	Multiple species inventory and monitoring technical guide	269			Citeseer	Discussed
Mitchell, John E	2010	Criteria and Indicators of Sustainable Rangeland Management	N/A	N/A	N/A	University of Wyoming Extension	Discussed
Rodríguez-Rodríguez, David	2012	New issues on protected area management	196			INTECH Open Access Publisher	Cited
Ruth, Janet	2008	Birds of the US-Mexico Borderlands: Distribution, Ecology, and Conservation	37	N/A	Studies in Avian Biology	Cooper Ornithological Society	Discussed
Bakusa, Jared	2005	United Republic of Tanzania	##	415	World Atlas of Great Apes and Their Conservation	University of California Press	Discussed
Benson, Melinda Harm	2014	Bringing Resilience to Wildlife Management and Biodiversity Protection	N/A	37-62	Social-Ecological Resilience and Law	Columbia University Press	Discussed
Bourgeron, Patrick S	2001	Representativeness assessments	N/A	292-306	A Guidebook for Integrated Ecological Assessments	Springer	Cited
Bourgeron, Patrick S	2001	Elements of Ecological Land Classifications for Ecological Assessments	N/A	321-337	A Guidebook for Integrated Ecological Assessments	Springer	Cited
Brosius, J. Peter	2004	What Counts as Local Knowledge in Global Environmental Assessments and Conventions	N/A	129-144	Bridging Scales and Knowledge Systems: Concepts and Applications in Ecosystem Assessment	Island Press	Cited
Dudley, Nigel	2005	Why Do We Need to Consider Restoration in a Landscape Context?	94	51-58	Forest Restoration in Landscapes: Beyond Planting Trees	Springer Science+Business Media, Inc.	Discussed
Gordon, Doria R	2005	The Nature Conservancy’s Approach to Measuring Biodiversity Status and the Effectiveness of Conservation Strategies	##		Principles of Conservation Biology	Sinauer Press	Primary
Gorenflo, LJ	2011	Human demography and conservation in the Apache highlands ecoregion, US–Mexico borderlands	105	153-178	Human Population: Its Influences on biological diversity	Springer	Discussed
Groves, Craig	2003	Building Blocks for Regional Conservation Planning	N/A	41-78	Drafting a Conservation Blueprint: A Practitioner's Guide To Planning For Biodiversity	Island Press	Discussed
Hohl, Aaron M	2015	Approaches to Large-Scale Conservation: A Survey	N/A	29-51	Large-scale Conservation in the Common Interest	Springer International Publishing	Discussed
Huettmann, Falk	2015	Reversed Kuznets Curves in the Caribbean: Linking Marine Biodiversity Endangerment with the National Gross Domestic Product (GDP) and Assessed with Human Metrics (Life Expectancy, Infant Mortality, Population Growth Rate)	233	105-134		Springer	Cited
Korngold, Alice	2014	Ecosystems		67-68	A Better World, Inc.: How Companies Profit by Solving Global Problems... Where Governments Cannot	Palgrave Macmillan	Discussed
Krist Jr., Frank J	2010	A Multicriteria Framework for Producing Local, Regional, and National Insect and Disease Risk Maps	N/A	621-636	Advances in Threat Assessment and Their Application to Forest and Rangeland Management	USDA Forest Service	Discussed
Moseley, Robert K	2004	A Conservation Project Management Process Applied to Mountain Protected Area Design and Management in Yunnan, China	N/A	227-234	Managing Mountain Protected Areas: Challenges and Responses for the 21st Century	Andromeda Editrice	Primary
Rai, Raveendra Kumar	2012	Environmental Flows	N/A	357-406	The Yamuna River Basin: Water Resources and Environment	Springer	Cited
Silbernagel, Janet	2006	Bio-regional Patterns and Spatial Narratives for Integrative Landscape Research and Design	N/A	107-118	From Landscape Research to Landscape Planning: Aspects of Integration, Education, and Application	Springer Science & Business Media	Cited
Trombulak, Stephen C	2010	Assessing Irreplaceability for Systematic Conservation Planning	N/A	303-324	Landscape-scale Conservation Planning	Springer Netherlands	Discussed
Urban, Dean L	2002	Prioritizing reserves for acquisition	72	293-305	Book Chapter	Springer	Discussed
Warburton, Gordon S	2011	Conservation of Early Successional Habitats in the Appalachian Mountains: A Manager’s Perspective	21	225-251	Sustaining Young Forest Communities, Managing Forest Ecosystems	Springer Netherlands	Cited
Alexander, Louise Boatwright	2010	Measuring conservation success: an investigation of land trusts in North Carolina	119				Primary
Anderson, Christopher M	2004	Equilibrium Behavior in the Conservation Easement Game	80	355-374	Land Economics	University of Wisconsin Press	Discussed
Anderson, Danica M	2005	Conserving the Sacred Medicine Mountains: A Vegetation Analysis of Tibetan Sacred Sites in Northwest Yunnan	14	3065-3091	Biodiversity and Conservation	Springer Netherlands	Cited
Baker, Nicholas	2007	Implementation of the State Wildlife Action Plans by Six Southeastern United States: A Synthesis of Findings and Trends	159				Primary
Behnken, Jennifer Ann	2013	Natural Resource Management Knows No Bounds: A Case Study of the Cache River Joint Venture Partnership	239				Primary
Bell, Luke A	2013	Using Spatial Models to Target Conservation Efforts for the Endangered American Burying Beetle	7	1-8	The Open Entomology Journal	Bentham Open	Cited
Bezaury, Juan	2004	Leveraging national conservation action through ecoregional planning in Mexico	136		Nature Conservancy		Discussed
Bossenbroek, Jonathan M	2005	Taxon-dependent scaling: beetles, birds, and vegetation at four North American grassland sites	63	675-688	Landscape Ecology		Cited
Bottrill, Madeleine C	2012	Evaluating Perceived Benefits of Ecoregional Assessments	26	851-861	Conservation Biology	Wiley-Blackwell	Primary
Brosius, J. Peter	2010	Cultural Diversity and Conservation	61	141-168	International Social Science Journal	Wiley-Blackwell Publishing Ltd.	Discussed
Büscher, Bram	2014	Nature 2.0: Exploring and theorizing the links between new media and nature conservation	113	1-25	New Media & Society		Discussed
Byrd, Kristin B	2009	Impacts of conservation easements for threat abatement and fire management in a rural oak woodland landscape	92	106-116	on Biological Diversity	Elsevier	Cited
Casperson, Molly Patricia	2010	The Impact of Local Environmental Activist Organizations on State Environmental Policies	N/A		Undergraduate Honors Thesis Butler University		Discussed
Cheever, Federico	2004	Why Environmental Lawyers Should Know (and Care) about Land Trusts and Their Private Land Conservation Transactions	3	10223-10233	Environmental Law Reporter	Environmental Law Institute	Cited
Chen, Xiongwen	2005	Multiscale monitoring of a multispecies case study: two grass species at Sevilleta	107	149-154	Plant Ecology		Primary
Cipollini, Kendra A	2005	Planning for restoration: a decision analysis approach to prioritization	33	460-470	Restoration Ecology		Cited
Clifton, Julian	2013	Refocusing conservation through a cultural lens: Improving governance in the Wakatobi National Park, Indonesia	80	80-86	Marine Policy		Cited
Cohen, Sheldon M	2002	Carbon-based Conservation Strategies in Latin America: An Innovative Tool for Financing Environmental Conservation	27	255-267	The Geneva Papers on Risk and Insurance-Issues and Practice	Palgrave Macmillan	Discussed
Colburn, Jamison	2007	Bioregional Conservation May Mean Taking Habitat	37	249-300	Environmental Law	N/A	Cited
Corrigan, C	2013	A Toolkit to Support Conservation by Indigenous Peoples and Local Communities: Building Capacity and Sharing Knowledge for Indigenous Peoples’ and Community Conserved Territories and Areas	N/A	N/A	N/A	United Nations Environment Programme World Conservation Monitoring Centre	Discussed
Cronan, Christopher S	2010	An Assessment of Land Conservation Patterns in Maine Based on Spatial Analysis of Ecological and Socioeconomic Indicators	45	1076-1095	Environmental Management	Springer US	Discussed
Cumming, G	2015	Understanding Protected Area Resilience: A Multi-scale, Social-ecological Approach	25	299-319	Ecological Applications	Ecological Society of America	Discussed
Maciejewski, Kristine	2015	Multi-scale network analysis shows scale-dependency of significance of individual protected areas for connectivity	179	N/A	Landscape Ecology	Springer	Discussed
Deason, Jeff	2005	Considering Water Use Efficiency for the Environmental Sector	4	401-437	California Water Plan Update	California Department of Warer Resources	Discussed
Delgado-Rodríguez, Claudio	2006	SEA CAT PROJECT II	195				Discussed
Drumm, Andy	2002	An Introduction to Ecotourism Planning	1	N/A	Ecotourism Development--A Manual for Conservation Planners and Managers	The Nature Conservancy	Primary
Drumm, Andy	2004	The business of ecotourism development and management	214		Ecotourism Development: A Manual for Conservation Planners and Managers. Volume		Discussed
Fitzpatrick, John W	2002	The AOU and bird conservation: Recommitment to the revolution	44	907-913	The Auk		Cited
Flesch, Aaron D	2008	Distribution and Status of Breeding Landbirds in Northern Sonora Mexico	37	28-45	Studies in Avian Biology	Cooper Ornithological Society	Cited
Freedman, Bill	1997	Planning for Biological Conservation	133	56	PROTECTED AREAS AND THE BOTTOM LINE Zones PROTEGEES: PRUDENCE		Primary
Game, Edward T	2010	Incorporating climate change adaptation into regional conservation assessments	96		The Nature Conservancy, Arlington, Virginia		Primary
Gerber, Jean-David	2012	Land-conservation strategies: the dynamic relationship between acquisition and land-use planning	44	1836-1855	Environment and Planning-Part A		Primary
Gerber, Jean-David	2012	The Difficulty of Integrating Land Trusts in Land Use Planning	104	289-298	Landscape and Urban Planning	Elsevier	Cited
Glick, Patty	2010	Scanning the conservation horizon: a guide to climate change vulnerability assessment	131		National Wildlife Federation		Discussed
Goldman, Rebecca L	2008	Field Evidence that Ecosystem Service Projects Support Biodiversity and Diversify Options	105	9445-9448	Proceedings of the National Academy of Sciences	United States National Academy of Sciences	Primary
Goldstein, Bruce Evan	2010	The U.S. Fire Learning Network	23	42386	Society and Natural Resources	Taylor & Francis Group, LLC	Discussed
Green, Alison	2004	Designing a Resilient Network of Marine Protected Areas in Kimbe Bay, West New Britain, Papua New Guinea	11	N/A	The Nature Conservancy Pacific Island Countries Report	The Nature Conservancy	Primary
Gross, Katherine L	2004	Promoting ecological research in national parks by investing in the next generation of scientists	108	15-17	Ecological Applications		Cited
Haines, Aaron M	2008	A Theoretical Approach to Using Human Footprint Data to Assess Landscape Level Conservation Efforts	1	165-172	Conservation Letters	John Wiley & Sons, Inc.	Discussed
Heffner, Leanna	2007	Land Conservation as a Strategy for Water Quality Protection in Estuaries	183				Discussed
Hoag, Dana L	2012	A Strategic Risk Management Program for Agriculture	3	505-517	China Agricultural Economic Review	Emerald Group Publishing Limited	Cited
Hockings, Marc	2004	Assessing the Management of Protected Areas: The Work of the World Parks Congress Before and After Durban	7	31-42	Journal of International Wildlife Law and Policy	Taylor and Francis Inc.	Discussed
Hooper, D	2005	Effects of Biodiversity on Ecosystem Functioning: A Consensus of Current Knowledge	75	3-35	Ecological Monographs	Ecological Society of America	Discussed
Jackson, Wendy	2015	International Environmental Regimes: Understanding Institutional and Ecological Effectiveness	165	63-83	Journal of International Wildlife Law & Policy		Discussed
Jepson, Paul	2002	Ecoregions in Context: A Critique with Special Reference to Indonesia	16	42-57	Conservation Biology	Wiley-Blackwell	Cited
John, Kimberly	2006	Jamaica Ecoregional Planning Project Jamaica Freshwater Assessment	198				Primary
Kanowski, Peter J	2010	Policies to enhance the provision of ecosystem goods and services from plantation forests	128	171	Ecosystem Goods and Services from Plantation Forests		Cited
Kareiva, Peter	2014	REVIEW: The evolving linkage between conservation science and practice at The Nature Conservancy	82	1137-1147	Journal of Applied Ecology		Primary
Karieva, Peter	2001	Putting Cutting-edge Science into Conservation Practice	16	671	TRENDS in Ecology & Evolution	Cell Press	Discussed
Kiesecker, Joseph M	2007	Conservation Easements in Context: A Quantitative Analysis of Their Use by The Nature Conservancy	5	125-130	Frontiers in Ecology and the Environment	Ecological Society of America	Cited
Kiesecker, Joseph M	2009	A Framework for Implementing Biodiversity Offsets: Selecting Sites and Determining Scale	59	77-84	BioScience	Oxford University Press	Cited
Kusumawati, Rini	2014	Networks and Knowledge at the Interface	285				Discussed
Lanfer, Ashley G	2003	A Synthesis of the March 2001 Conference on the Viability of Transboundary Protected Areas at the Yale School of Forestry and Environmental Studies	17	235-248	Journal of Sustainable Forestry	Taylor and Francis Inc.	Cited
Larson, Eric R	2015	Constraints of Philanthropy on Determining the Distribution of Biodiversity Conservation Funding	30	206-215	Conservation Biology	Wiley-Blackwell	Cited
Lee, Kai N	2001	Searching for sustainability in the new century	57	913	Ecology LQ		Cited
Lee, William	2005	Biodiversity Inventory and Monitoring: A Review of National and International Systems and a Proposed Framework for Future Biodiversity Monitoring by the Department of Conservation	LC0405/122	N/A	Landcare Research Contract Report	Landcare Research New Zealand Ltd	Discussed
Leverington, Fiona	2003	Securing protected areas and ecosystem services in the face of global change	244				Discussed
Machado, Antonio	1997	Guidelines for Action Plans for Animal Species: Planning Recovery	92	N/A	Nature and Environment	Council of Europe Publishing	Discussed
Mahan, Carolyn G	2009	Natural resource assessment: an approach to science based planning in national parks	106	1301-1312	Environmental management		Discussed
Mawdsley, Jonathan	2011	Design of Conservation Strategies for Climate Adaptation	2	498-515	Wiley Interdisciplinary Reviews: Climate Change	John Wiley & Sons, Ltd.	Discussed
McCarthy, Patrick	2016	Disturbance Ecology of Rocky Mountain Pine Forests: Conservation Implications	135	42675	ResearchGate	ResearchGate	Discussed
McLaughlin, Nancy	2002	Role of Land Trusts in Biodiversity Conservation on Private Lands, The	21	453	Idaho L. Rev.		Cited
Meine, Curt	2006	“A Mission‐Driven Discipline”: The Growth of Conservation Biology	20	631-651	Conservation Biology	Wiley-Blackwell	Discussed
Millard, M	2012	A National Geographic Framework for Guiding Conservation on a Landscape Scale	3	175-183	Journal of Fish and Wildlife Management	U.S. Fish and Wildlife Service	Discussed
Miloslavich, Patricia	2005	Linking marine biodiversity research and conservation in the Caribbean	81		Caribbean Marine Biodiversity: The Known and the Unknown		Discussed
Morrisette, Peter M	2001	Conservation Easements and the Public Good: Preserving the Environment on Private Lands	41	373-426	Natural Resources Journal	McCutchen, Doyle, Brown, & Enersen, LLP	Discussed
Newcomer, Quint	2002	Path of the Tapir: Integrating biological corridors, ecosystem management, and socioeconomic development in Costa Rica	78	186-193	Endangered Species Update		Cited
Oswood, M	2000	Distributions of Freshwater Fishes in Ecoregions and Hydroregions of Alaska	19	405-418	Journal of the North American Benthological Society	The University of Chicago Press	Cited
Parker, Sophie S	2014	Incorporating critical elements of city distinctiveness into urban biodiversity conservation	114	683-700	Biodiversity and Conservation		Primary
Parrish, Jeffrey D	2003	Are We Conserving What We Say We Are? Measuring Ecological Integrity Within Protected Areas	53	851-860	BioScience	Oxford University Press	Discussed
Pasquini, Lorena	2011	The Establishment of Large Private Nature Reserves by Conservation NGOs: Key Factors for Successful Implementation	45	373-380	Oryx	Wiley	Discussed
Patney, Arjun	2000	Saving lands and wildlife: corporations and conservation groups in partnership	71	362-370	Corporate Environmental Strategy		Discussed
Pieck, Sonja K	2009	Competing Entanglements in the Struggle to Save the Amazon: The Shifting Terrain of Transnational Civil Society	28	416-425	Political Geography	Elsevier	Discussed
Poiani, Karen A	1998	A Scale-independent, Site Conservation Planning Framework in The Nature Conservancy	43	143-156	Landscape and Urban Planning	Elsevier	Discussed
Poiani, Karen A	2000	Biodiversity Conservation at Multiple Scales: Functional Sites, Landscapes, and Networks	50	133-146	BioScience	Oxford University Press	Discussed
Portman, Michelle E	2009	From Land to Sea: The Role of Land Trusts in Marine Protection	22	12-26	Society and Natural Resources: An International Journal	Taylor and Francis Inc.	Discussed
Power, Mary E	2001	Field Biology, Food Web Models, and Management: Challenges of Context and Scale	94	118-129	OIKOS	Wiley-Blackwell	Discussed
Prahalad, Vishnu N	2010	Implementation of the Ramsar Convention on wetlands in Tasmania, Australia	204	205-239	Journal of International Wildlife Law & Policy	Routledge	Discussed
Redford, Kent H	2003	Mapping the conservation landscape	17	116-131	Conservation Biology		Discussed
Redford, Kent H	1999	Conservation of Biodiversity in a World of Use	13	1246-1256	Conservation Biology	Wiley-Blackwell	Discussed
Ripley, J. Douglas	1998	An Ecoregional Context for Natural Resources Management: A Case Study at Nellis Air Force Range, Nevada	9	19-26	Federal Facilities Environmental Journal	John Wiley & Sons, Inc.	Primary
Rodríguez, Jon Paul	2007	Assessing Extinction Risk in the Absence of Species-level Data: Quantitative Criteria for Terrestrial Ecosystems	16	183-209	Biodiversity and Conservation	Springer	Discussed
Rowland, Mary M	2010	Assessment of Habitat Threats to Shrublands in the Great Basin: A Case Study	1	673-685	Advances in Threat Assessment and Their Application to Forest and Rangeland Management	U.S. Department of Agriculture	Discussed
Salafsky, Nick	2002	Improving the practice of conservation: a conceptual framework and research agenda for conservation science	16	1469-1479	Conservation Biology		Primary
Scheeler, Carl A	2003	A Technical Guide for Developing Wildlife Elements of a Subbasin Plan	##	##	N/A	N/A	Discussed
Schneidman, Nicole	2013	Planning for Conservation Priorities Across Community Values: An Evaluation of the Conservation Priority Setting Methodology as Developed by Perlman and Western Lands and Communities	162				Discussed
Skagen, Susan K	2005	Geography of Spring Landbird Migration Through Riparian Habitats in Southwestern North America	107	212-227	The Condor	Cooper Ornithological Society	Cited
Stark, Barbara	2002	Sustainable Development and Postmodern International Law: Greener Globalization?	280	137	William and Mary Environmental Law and Policy Review		Cited
Stem, Caroline	2005	Monitoring and evaluation in conservation: a review of trends and approaches	6	295-309	Conservation biology		Primary
Summerville, Keith S	2003	Spatial variation in species diversity and composition of forest Lepidoptera in eastern deciduous forests of North America	17	1045-1057	Conservation biology		Discussed
Summerville, Keith S	2003	Community Structure of Arboreal Caterpillars Within and Among Four Tree Species of the Eastern Deciduous Forest	28	747-757	Ecological Entomology	Royal Entomological Society of London	Cited
Summerville, Keith S	2003	Determinants of Lepidopteran Community Composition and Species Diversity in Eastern Deciduous Forests: Roles of Season, Eco‐region and Patch Size	100	134-148	OIKOS	Wiley-Blackwell	Cited
Summerville, Keith S	2006	Do Body Size and Diet Breadth Affect Partitioning of Species Diversity? A Test with Forest Lepidoptera	12	91-99	Diversity and Distributions	Wiley-Blackwell	Cited
Summerville, Keith S	2004	Do Smaller Forest Fragments Contain a Greater Abundance of Lepidopteran Crop and Forage Consumers?	33	234-241	Environmental Entomology	Entomological Society of America	Cited
Summerville, Keith S	2004	Contrasting Effects of Habitat Quantity and Quality on Moth Communities in Fragmented Landscapes	27	3-12	Ecography	Wiley-Blackwell	Cited
Summerville, Keith S	2001	Diversity of Lepidoptera in Ohio Forests at Local and Regional Scales: How Heterogeneous is the Fauna?	94	583-591	Annals of the Entomological Society of America	Entomological Society of America	Discussed
Thogmartin, Wayne E	2011	Bridging the conservation design and delivery gap for the wetland bird habitat maintenance and restoration in the Midwestern United States	7	1-12	Journal of Conservation Planning		Primary
Unnasch, R	2010	Scale and Conservation Planning	169	N/A	Book Chapter	N/A	Discussed
Valutis, Laura	2000	The Nature Conservancy's Approach to Prioritizing Conservation Action	3	341-346	Environmental Science & Policy	Elsevier	Primary
White, Patricia A	2005	On the road to conservation: state conservation strategies and applications for transportation planning	116		Road Ecology Center		Discussed
Wieland, Ronald G	2000	Ecology and Vegetation of LeFleur's Bluff State Park, Jackson, Mississippi	45	150-183	Journal of the Mississippi Academy of Sciences	Mississippi Academy of Sciences	Cited
Wilson, Kerrie A	2009	Setting conservation priorities	42	237-264	Annals of the New York Academy of Sciences		Discussed
Wong-Pérez, Karen Jossuely	2012	Measuring the success of the Management Capacity Building Program for Marine Protected Areas in the Gulf of California	143	93-104	Knowledge Management for Development Journal		Primary
Wright, R. Gerald	1998	Ecoregions as a Level of Ecological Analysis	86	207-213	Biological Conservation	Elsevier	Discussed
Zedler, P	2009	Using an Ecolabel to Promote On-farm Conservation: The Wisconsin Healthy Grown Experience	7	61-74	International Journal of Agricultural Sustainability	Taylor & Francis Group, LLC	Cited
Zellmer, Sandi	2002	Biodiversity in and around McElligot's Pool	38	473-504	Idaho Law Review	Digital Commons	Cited
Epstein, Eric	2002	Wolf River Basin Biotic Inventory and Analysis	262	6	N/A	Wisconsin's Natural Heritage Inventory Program	Cited
Gonzalez, Patrick	2006	Forest Restoration Carbon Analysis of Baseline Carbon Emissions and Removal in Tropical Rainforest at La Selva Central, Perú	N/A	N/A	N/A	U.S. Department of Energy, National Energy Technology Laboratory	Discussed
Jaquez, Carmen	2005	Conservation at the Landscape Scale: Leadership and Action in Conservation in Vermont	N/A	N/A	N/A	The Conservation Study Institute	Discussed
Keulartz, Jozef	2004	Boundaries, Barriers, and Bridges: Philosophical Fieldwork in Derawan	N/A	N/A	N/A	Wageningen University	Discussed
Kuncoro, Susilo Ady	2004	Rapid Agrobiodiversity Assessment (RABA): A tool to capture the understanding and knowledge of stakeholders on the benefits of agrobiodiversity	127			working paper, 9 September 2004, Bogor, Indonesia, World Agroforestry Centre Southeast Asia Regional Office	Discussed
Lassoie, James P	2014	Ground-based Photo-monitoring of Landscape Changes Arising from Sustainable Land Management Practices: A Users' Guide	N/A	N/A	N/A	EcoAgriculture Partners	Discussed
Malone, Lindsay	2005	Conservation Organizations: What They Do and Why They Do It	N/A	N/A	N/A	University of Washington	Discussed
McLachlan, Megan	2011	Evaluating the Potential of the Conservation Reserve Program to Offset Projected Impacts of Climate Change on the Lesser Prairie-Chicken (Tympanuchus Pallidicinctus): A Conservation Effects Assessment Project	N/A	N/A	N/A	USDA Natural Resources Conservation Service	Discussed
Miller, Nathan	2014	Conservation Priority Themes 2014	N/A	N/A	N/A	Keweenaw Land Trust	Primary
Mitchell, R	2004	Conservation Theory and Forest Management: Foundation, Utility, and Research Needs	N/A	N/A	N/A	National Commission on Science for Sustainable Forestry	Cited
Morris, William	1999	A Practical Handbook for Population Viability Analysis	N/A	N/A	N/A	The Nature Conservancy	Primary
Pfeiffer-Herbert, Anna	2007	Coastal Ponds of Rhode Island: A Case Study for Combining Terrestrial, Freshwater, and Marine Conservation Priorities	N/A	N/A	N/A	ResearchGate	Primary
Rust, Steven K	1997	Community Concepts and Applications for Conservation	N/A	N/A	N/A	N/A	Cited
Stagliano, David M	2006	Freshwater Conservation Measures for the Northern Great Plains Steppe Ecoregion of Montana	N/A	N/A	N/A	Montana Natural Heritage Program	Cited
Babylon, Ruth G	2003	The Use of Community-based Conservation in Natural Resource Management: Case Studies from The Nature Conservancy of Virginia	##	##	N/A	N/A	Discussed
Gavrieli, Yael	2009	Environmental Scientists and Environmental Policy Makers: Discourse Assessment and Action Recommendations	N/A	N/A	N/A	Tel Aviv University	Discussed
Hastings, Kevin L	2006	Why They Volunteer: A Study of Participants at Nature Conservancy Work Parties	120		N/A	N/A	Discussed
Lyons, Andrew John	2012	Visualizing Wildlife Conservation and Development in Southern Africa: A Multi-optic Approach	N/A	N/A	N/A	eScholarship	Cited
Mora-Trejos, Carla	2011	Examination of Qualitative Methodology Usefulness in Assessing Management Effectiveness of Protected Areas: A Case Study of Mexico	N/A	N/A	N/A	N/A	Discussed
Redford, Kent H	2007	Ecological Future of Bison in North America: A Report from a Multi-stakeholder, Transboundary Meeting	30	N/A		Wildlife Conservation Society	Discussed
